# Supplementary material for: Astrocytic phagocytosis contributes to demyelination after focal cortical ischemia in mice
Source: Nat Commun. 2022 Mar 3;13:1134. doi: 10.1038/s41467-022-28777-9 (PMC8894352; doi:10.1038/s41467-022-28777-9)
Supplement: Supplementary file 4 — Source Data [file 41467_2022_28777_MOESM4_ESM.zip]

Archive with 7 entries (6 files):
- Source Data/
- Source Data/.DS_Store
- __MACOSX/Source Data/._.DS_Store
- Source Data/Uncropped gels.xlsx
- __MACOSX/Source Data/._Uncropped gels.xlsx
- Source Data/Source Data.xlsx
- __MACOSX/Source Data/._Source Data.xlsx
