# Supplementary material for: Astrocytic phagocytosis contributes to demyelination after focal cortical ischemia in mice
Source: Nat Commun. 2022 Mar 3;13:1134. doi: 10.1038/s41467-022-28777-9 (PMC8894352; doi:10.1038/s41467-022-28777-9)
Supplement: Supplementary file 4 — Source Data [file 41467_2022_28777_MOESM4_ESM.zip › Source Data/Source Data.xlsx]

## Sheet: fig.1
fig. 1C
baseline	114.525	99.1414	88.4295	95.1909	90.1016	112.612
dMCAO	28.4512	24.2479	21.6474	29.3309	32.1444	27.1298
dMCAO 1d	30.33	33.3162	29.1996	42.3495	39.8178	38.6379
fig. 1E
sham	0	0	0	0	0	0
dMCAO	9.10613	7.09682	6.40554	11.287	14.1114	13.7684
fig. 1H
MBP
sham	0.989324	0.98642	0.997229	1.10366	0.923365
dMCAO	0.703536	0.600761	0.453594	0.660553	0.431783
MAG
sham	0.978178	0.987103	0.928121	1.00826	1.09834
dMCAO	0.474642	0.704318	0.748161	0.531559	0.469505
NF200
sham	0.855479	0.957376	1.13201	1.23448	0.820649
dMCAO	0.773331	0.37713	0.419493	0.545973	0.512486
fig. 1J
MBP
sham	1.19789	1.26525	0.907581	0.726243	0.903036
dMCAO	0.580823	0.584346	0.431005	0.385435	0.436342
MAG
sham	1.11085	1.25942	0.930883	0.941278	0.757566
dMCAO	0.656969	0.608708	0.516576	0.250945	0.377178
fig. 1L
sham	92.685	93.542	89.796	93.686	93.628
dMCAO	60.333	55.077	57.845	60.162	45.704
fig. 1M
sham	0	0	0	0	0	0	0	0	0	0
dMCAO	1	1	1	1	1	2	2	2	2	3
fig. 1O
sham	307.824	250.511	156.063	181.353	229.395	125.786	173.845	107.497	244.767	206.989	257.509	352.01	287.827	173.845	208.273	131.993	189.502	219	106	178	180	159	120	268	206	187	187	132	148	196	177	118	119	178	168	122	143	133	139.87	208.045	194.274	160.613	171.558	131.579	70.857	131.579	147.11	95.791	142.324
dMCAO	83.769	132.45	106.785	79.47	39.735	56.194	74.925	96.425	80.566	103.447	79.47	93.657	74.925	80.566	59.234	105.96	39.735	88.85	39.735	119.939	37.463	103.447	84.81	113.188	93.04	119.15	29.422	70.857	52.632	80.036	108.503	76.723	105.263	39.474	39.474	92.105	117.688	26.316	108.503	102.766	112.421	78.947	113.188	93.04	119.15	29.422	70.857	52.632	80.036
fig. 1P
sham	88.8889	81.1321	81.8182	89.3617	84.4444
dMCAO	60.6061	51.3514	53.125	53.8462	57.5
fig. 1Q
axon diameter
sham	1.566	1.592	1.189	1.481	1.144	1.167	1.122	0.948	1.084	1.172	4.595	1.06	1.613	1.805	1.405	1.354	1.011	0.533	1.051	1.47	1.338	2.187	2.811	0.81	1.084	0.736	1.14	1.595	1.471	1.606	1.033	0.835	1.015	0.762	1.047	1.019	4.746	2.348	2.836	3.751	3.812	1.766	1.377	1.139	0.92	0.925	0.865	0.977	1.317
dMCAO	1.649	1.935	1.026	1.191	1.238	1.28	1.479	0.848	0.344	1.084	1.688	1.283	0.996	1.417	1.713	2.169	1.682	1.296	1.021	0.556	1.737	1.03	0.503	0.663	0.919	0.98	2.746	3.09	0.676	3.099	1.073	1.219	1.192	1.649	1.852	0.913	1.118	0.697	0.359	0.495	0.433	1.658	0.901	0.625	0.962	1.06	1.872	1.293	0.623
g-ratio
sham	0.717806	0.760623	0.792072	0.803273	0.713755	0.822658	0.763426	0.815137	0.688895	0.738976	0.899214	0.6009	0.736983	0.838486	0.771323	0.836843	0.727336	0.548919	0.832146	0.805038	0.787986	0.873054	0.921337	0.601783	0.724599	0.663063	0.752972	0.857988	0.832484	0.803804	0.744773	0.779645	0.810056	0.681574	0.75705	0.806809	0.943164	0.89824	0.910217	0.900149	0.907501	0.846099	0.800527	0.812319	0.866523	0.778516	0.746191	0.836056	0.822278
dMCAO	0.907771	0.879585	0.827706	0.882261	0.93968	0.919284	0.908003	0.814719	0.68101	0.839728	0.913944	0.872603	0.869224	0.897897	0.935315	0.910992	0.954884	0.879419	0.927785	0.6986	0.958648	0.832731	0.747822	0.745466	0.831614	0.8044	0.979021	0.956149	0.865264	0.950884	0.831779	0.888195	0.849895	0.954311	0.959114	0.832111	0.826082	0.92979	0.623257	0.706606	0.658213	0.913049	0.799201	0.770578	0.801466	0.947406	0.929626	0.924718	0.795585
fig. 1R
sham	0.766336	0.782214	0.712959	0.7542	0.809302
dMCAO	0.869548	0.847642	0.853452	0.889282	0.866956
[truncated: 82 more columns]

## Sheet: fig.2
fig. 2C
GFAP+LAMP1+MBP+/DAPI
sham	0	1.40845	0	1.6129	0
dMCAO	37.931	42.6471	39.0625	37.5	43.8356
GFAP+LAMP1+dMBP+/DAPI
sham	0	1.5873	1.63934	3.0303	0
dMCAO	30.5085	26.6667	27.9412	24.5614	29.3333
fig. 2F
ELISA
ctrl	1.22449	0.736454	0.379703	0.893025	0.663761
myelin	4.15993	4.30826	4.5237	5.04982	5.14733
LPS+myelin	6.5368	7.71677	5.74816	5.89934	6.05217
fig. 2H
Flow Cytometry
ctrl	2.7	0.96	0.93	1.28	3.59
myelin	16.99	11.8	15.9	9.01	19.4
LPS+myelin	59.15	37.5	48.1	40.1	37.9

## Sheet: fig.3
fig. 3C
GFAP+LCN2+dMBP+/DAPI
sham	2.77778	0	0	5.26316	3.22581
dMCAO	32.5	38.4615	44.4444	36.3636	47.3684
GFAP+LCN2+dMBP-/DAPI
sham	2.77778	2.85714	0	10.5263	3.22581
dMCAO	25	12.8205	4.44444	34.0909	21.0526
GFAP+LCN2+/DAPI
sham	5.55556	2.85714	0	15.7895	6.45161
dMCAO	57.5	51.2821	48.8889	70.4545	68.4211
fig. 3D
number of debris
sham	0	0	0	0	0	0	0	0	0	0	1	2	0	0	0	0	0	0	0	0	0	0	0	0	0	0	0	0	0	0	0	0	0	0	0	0	1	0	0	0	0	0	0	0	0	1	1	2	2
dMCAO	6	5	4	1	7	4	6	8	5	1	0	4	1	2	7	4	8	6	10	5	0	0	9	5	4	1	2	6	6	8	7	6	7	1	2	1	11	12	0	2	1	1	0	0	4	9	5	0	0
[truncated: 26 more columns]

## Sheet: fig.4
fig. 4C
GFAP+LAMP1+MBP+/DAPI
wt-sham	0	1.78571	0	1.42857	1.69492
wt-dMCAO	44.4444	38.806	37.7049	50.8475	39.1304
Lcn2-/--sham	0	0	0	0	1.81818
Lcn2-/--dMCAO	10.9375	15.2542	20	8.33333	22.0588
fig. 4D
GFAP+LAMP1+dMBP+/DAPI
wt-sham	0	0	3.125	1.35135	0
wt-dMCAO	24.2424	30.1587	32.3077	21.5385	16.4384
Lcn2-/--sham	0	0	1.5625	1.38889	3.38983
Lcn2-/--dMCAO	9.09091	11.4754	14.5161	7.24638	12.5
fig. 4H
GFAP+&Galectin3+/DAPI
wt-sham	4	2.5	8.10811	0	5.71429
wt-dMCAO	45.4545	39.5833	43.3333	53.5714	34.4828
Lcn2-/--sham	4.16667	3.57143	0	3.125	4.87805
Lcn2-/--dMCAO	18.75	17.6471	14.2857	13.8889	23.6842
fig. 4I
GFAP+&Galectin3+&dMBP+/DAPI
wt-sham	0	0	2.7027	0	0
wt-dMCAO	36.3636	29.1667	43.3333	50	34.4828
Lcn2-/--sham	0	0	0	3.125	2.43902
Lcn2-/--dMCAO	12.5	5.88235	5.71429	11.1111	13.1579
fig. 4J
number of debris
wt-sham	0	0	0	0	0	0	0	0	0	0	0	0	0	0	0	0	0	2	3	1	2	1	0	0	0	0	0	0	0	0	1	0	0	1	0	0	0	0	0	0	0	0	0	0	0	0	0	0	0
wt-dMCAO	7	3	6	2	6	8	7	10	6	5	4	1	11	16	4	5	5	7	5	8	0	2	1	0	0	9	2	1	0	7	9	8	3	6	3	0	2	3	5	7	0	3	5	6	6	3	0	9	2
Lcn2-/--sham	1	1	0	0	0	0	0	0	0	0	0	0	0	0	0	0	0	0	0	0	0	2	0	1	1	1	0	0	0	0	0	0	0	0	0	0	0	0	2	0	1	0	0	0	0	0	0	0	0
Lcn2-/--dMCAO	7	0	0	4	3	1	5	7	1	0	2	0	0	0	0	0	0	0	1	0	0	0	0	1	1	1	0	5	1	0	2	1	0	0	2	0	3	4	2	4	0	0	2	2	1	1	1	2	6
[truncated: 26 more columns]

## Sheet: fig.5
fig. 5B
ELISA
wt-myelin	4.41242	3.70792	3.59548	4.20686	4.05622
wt-LPS+myelin	6.7822	6.83984	6.11774	5.90777	6.06434
Lcn2-/--myelin	3.97066	4.39227	4.89951	3.88911	3.87485
Lcn2-/--LPS+myelin	5.13724	5.16724	5.54584	5.27912	5.81358
fig. 5D
Flow Cytometry
wt-myelin	6.92	12	9.08	7.5	9.66
wt-LPS+myelin	55.7	53.64	48.3	65.1	45
Lcn2-/--myelin	7.24	11.54	8.8	5.57	10.4
Lcn2-/--LPS+myelin	36.2	30.6	43.7	25.2	34.7

## Sheet: fig.6
fig. 6B
FA
wt-sham	0.85875	0.9145	0.8735
wt-dMCAO	0.52275	0.51075	0.6025
Lcn2-/--sham	0.897	0.90825	0.90275
Lcn2-/--dMCAO	0.704	0.6785	0.723
fig. 6D
blackgold
wt-sham	91.518	93.679	94.442	91.469	91.205
wt-dMCAO	56.686	51.707	54.31	62.131	59.737
Lcn2-/--sham	91.072	91.921	88.786	93.557	88.649
Lcn2-/--dMCAO	75.008	65.048	64.131	75.18	76.456
fig. 6E
LFB
wt-sham	0	0	0	0	0	0	0	0	0	0
wt-dMCAO	1	2	2	2	2	2	2	2	3	3
Lcn2-/--sham	0	0	0	0	0	0	0	0	0	0
Lcn2-/--dMCAO	0	1	1	1	1	1	2	2	2	1
fig. 6G
wt-sham	217.235	159.491	125.653	211.921	283.146	96.425	158.94	140.797	96.425	133.111	130.448	202.61	234.329	140.797	163.832	272.732	180.152	244.226	93.657	77.231	191.023	119.939	106.785	169.619	238.778	130.448	135.073	180.152	178.194	172.694	136.366	168.582	118.467	130.448	143.267	159.491	130.448	130.448	106.785	133.111	154.462	125.653	184.006	130.448	172.185	112.388	122.113	159.491	113.938
wt-dMCAO	74.925	79.47	77.231	26.49	37.463	119.205	84.81	77.231	71.327	18.731	77.231	47.756	95.511	66.225	52.98	29.617	74.925	112.388	74.925	79.47	54.611	37.463	67.537	52.98	92.715	88.85	92.715	83.769	37.463	83.769	71.327	100.871	88.85	37.463	74.925	77.231	26.49	132.45	80.566	92.715	29.617	119.939	132.45	56.194	178.194	29.617	41.884	26.49	39.735
Lcn2-/--sham	145.695	222.027	106.785	133.111	159.491	132.45	119.205	130.448	138.282	160.04	109.221	151.017	113.166	122.113	112.388	155.029	169.619	165.96	199.117	112.388	195.561	189.64	106.785	140.797	96.425	151.017	154.462	103.447	159.491	112.388	228.645	220.441	172.694	106.785	174.211	146.296	119.205	133.111	124.953	161.676	132.45	146.296	124.953	185.903	260.224	151.017	177.701	122.113	146.296
Lcn2-/--dMCAO	109.221	113.938	136.366	133.111	84.81	124.953	66.225	56.194	47.756	66.225	77.231	79.47	56.194	80.566	71.327	71.327	161.676	67.537	66.225	95.511	67.537	66.225	105.96	132.45	122.113	138.282	119.205	56.194	66.225	67.537	105.96	83.769	96.425	80.566	88.85	67.537	146.296	100.871	67.537	74.925	74.925	59.234	67.537	77.231	93.657	154.462	119.939	106.785	122.113
fig. 6H
wt-sham	85.7143	85.2941	89.6552	86.3636	83.9286
wt-dMCAO	53.6585	56.7568	57.1429	52.6316	58.0645
Lcn2-/--sham	88.8889	85.7143	82.6087	84	85.3659
Lcn2-/--dMCAO	60.6061	69.4444	62.963	66.0377	64.5161
fig. 6I
mNSS	wt-sham										wt-dMCAO										Lcn2-/--sham										Lcn2-/--dMCAO
base	0	0	0	0	0	0	0	0	0	0	0	0	0	0	0	0	0	0	0	0	0	0	0	0	0	0	0	0	0	0	0	0	0	0	0	0	0	0	0	0
dMCAO1d	0	0	0	0	0	0	0	0	0	0	3	4	3	2	2	3	4	7	2	3	0	0	0	0	0	0	0	0	0	0	3	2	4	2	2	5	2	4	3	2
dMCAO3d	0	0	0	0	0	0	0	0	0	0	2	3	3	2	5	3	3	3	4	2	0	0	0	0	0	0	0	0	0	0	2	2	3	2	1	3	6	2	2	2
dMCAO7d	0	0	0	0	0	0	0	0	0	0	3	3	3	3	2	2	3	3	2	3	0	0	0	0	0	0	0	0	0	0	2	2	2	2	3	1	1	1	1	3
dMCAO14d	0	0	0	0	0	0	0	0	0	0	2	2	2	1	2	1	1	1	1	2	0	0	0	0	0	0	0	0	0	0	2	1	1	1	1	1	1	1	1	1
dMCAO28d	0	0	0	0	0	0	0	0	0	0	0	0	1	1	1	1	1	1	0	1	0	0	0	0	0	0	0	0	0	0	0	0	0	1	1	1	1	0	0	0
fig. 6K
escape latency	wt-sham										wt-dMCAO										Lcn2-/--sham										Lcn2-/--dMCAO
1d	43.6667	45.3	52.2667	48.1667	32.7	60	60	60	60	47.4	60	53.3333	60	50.0333	60	60	60	60	60	51.5333	54.8	60	47.0667	60	60	42.9333	60	58.9	53.2667	48.9	54.9	60	31.4333	60	60	60	60	46.8667	56.8333	60
2d	35.7	37.7667	60	45.5667	39.4	35.5	54.4	27.9667	40.0667	31.1	46.5	45.2	48.8	60	44.7667	44.7667	60	49.1333	58.2	50.5333	35.3667	42.2667	59.5333	48.4	40.3667	21.2	31.4	46.7667	46.0333	44.5	60	60	60	27.5333	50.8333	43.7667	50	58.2	60	29.4
3d	40.6	45.8667	38.5	18.3	17.8	41.2	22.2667	31.8	17.9333	45.1	46.7667	60	46.4333	45.6	36.5667	57.3	48.4	48.1	49.5333	48	37.1333	47.2667	50.7667	35.6	23.4333	21.3333	34.5333	43.7667	30.2	37.0667	60	43.9333	50.0333	44.7333	47.6667	31.1667	54.2333	41.6667	18.9667	39.3333
4d	36.9667	21.1	22.6333	14.1667	18.3667	20.3	10.6	18.2	18.0333	23.5	47.5667	32.7667	38.4	60	44.9333	53.4333	36.3333	29.1333	31.4333	35.5333	36.5333	37.8667	33.9	10.2333	35.3	15.5333	22.2	15.0333	23.4	29.8667	19.8	55.7	43.7333	47.3	25.8333	34.3	23.9333	18.2333	12.8667	15.6333
5d	14.0333	24.4667	26.6	20.5333	15.4	15.7	21.9333	24.6333	7.06667	20.3333	40.1667	39.5667	23.3	29.6667	41.9	32.8	53.9333	46.7667	33.4333	46.7667	26.4333	18	31.6333	23.5667	22	20.9	18	12.4333	14.8333	16.0333	21.5333	20.4667	41.4	24.1	21.7333	21.9667	48.4667	11.8333	17.3333	24.9
fig. 6L
path length	wt-sham										wt-dMCAO										Lcn2-/--sham										Lcn2-/--dMCAO
1d	6.711	7.80433	9.008	7.938	6.538	12.3547	11.7103	13.1247	12.9303	10.2133	11.4423	8.77467	12.7693	11.2177	13.4877	13.1483	13.7653	12.3113	13.453	8.739	7.852	12.9083	9.95567	11.756	8.65467	6.03	12.371	8.83033	5.52733	6.494	6.46767	8.97167	9.42067	8.536	15.7503	11.5707	11.369	9.788	9.08033	8.942
2d	7.40867	9.74333	8.74133	9.08533	7.36933	7.787	9.93567	7.32133	7.096	7.99633	7.94633	7.23067	7.20633	9.35833	7.33533	6.566	11.038	23.1943	11.005	9.30733	5.81767	8.26567	15.1757	8.00267	8.28933	3.69267	4.66833	12.8163	8.54767	9.254	7.38167	12.773	11.3887	6.16967	10.5533	7.90067	8.123	8.67933	12.4917	6.361
3d	6.65933	4.93367	7.32267	2.976	2.53733	6.51033	4.736	4.456	4.04733	5.56233	10.1753	11.9467	9.10967	7.52733	3.83633	6.24167	5.75167	11.4953	13.1613	10.8507	5.96933	11.3487	6.152	3.829	4.48233	1.63667	7.31467	8.02833	6.70367	3.19867	12.4003	4.75333	9.643	5.04	6.93833	3.87967	10.4247	11.751	3.177	10.2803
4d	7.749	6.85267	4.35233	3.60867	5.45167	5.722	0.785333	3.778	3.32833	2.11567	9.70467	5.402	6.6	11.436	5.73233	11.8787	6.27467	5.91267	7.468	7.48433	7.03133	7.09233	5.58467	2.65067	5.371	3.933	7.29933	2.82633	5.79267	5.45667	4.88733	9.00633	6.43233	7.32633	4.721	7.05133	4.954	5.83867	3.12567	2.48567
5d	2.98	5.421	2.98067	4.108	4.471	3.30533	4.34633	5.095	1.72933	4.335	8.67333	7.27333	4.77033	6.218	4.40733	7.304	11.695	5.361	7.73033	7.61067	5.074	4.121	5.52233	4.22967	3.75367	4.57433	4.37733	3.65933	3.00367	2.07267	3.05033	5.934	4.52667	3.143	2.937	5.72233	13.265	3.982	4.43333	4.072
fig. 6M
wt-sham	37.5556	39.5556	26.8333	34.6111	34.6111	40.4444	39.3333	34.1667	34.3333	42.3333
wt-dMCAO	19.5	19.8333	29.6667	9.22222	15.7778	13.3333	29.3889	25.5556	19.9444	28.7778
Lcn2-/--sham	31.5	34.8889	29.2778	33.2222	25.6667	33.2222	41.1111	45.3889	38.6667	32.4444
Lcn2-/--dMCAO	29.5556	34.2222	27.2778	31.8889	28.7222	29.6111	30.1667	28	27.7222	32.3889
fig. 6N
wt-sham	4.33333	2.33333	3	2.33333	3	2	2.33333	4	4	4
wt-dMCAO	1.33333	1.33333	1.66667	0.333333	1	0	1	1.33333	1.33333	2.33333
Lcn2-/--sham	1.66667	3.33333	2.33333	3.33333	3	2.66667	2.33333	3.66667	2.33333	2.33333
Lcn2-/--dMCAO	1.66667	2.66667	1.66667	1.66667	2	1.66667	1.66667	1.66667	1.33333	2
[truncated: 69 more columns]

## Sheet: fig.7
fig. 7D
GFAP+&C3d+/DAPI
Lcn2-/--LV-NC-dMCAO3d	9.52381	10.1695	7.31707	7.14286	3.22581
Lcn2-/--LV-LCN2(Δ2-20)-dMCAO3d	28.8462	36.3636	29.7872	33.9623	39.5349
Lcn2-/--LV-NC-dMCAO7d	17.0732	22.2222	11.5385	8.92857	9.30233
Lcn2-/--LV-LCN2(Δ2-20)-dMCAO7d	42.1053	36	46.3415	41.1765	40.4762
GFAP+&C3d-/DAPI
Lcn2-/--LV-NC-dMCAO3d	38.0952	16.9492	26.8293	23.2143	45.1613
Lcn2-/--LV-LCN2(Δ2-20)-dMCAO3d	13.4615	11.3636	4.25532	3.77358	4.65116
Lcn2-/--LV-NC-dMCAO7d	43.9024	44.4444	38.4615	32.1429	41.8605
Lcn2-/--LV-LCN2(Δ2-20)-dMCAO7d	21.0526	8	17.0732	7.84314	14.2857
GFAP+/DAPI
Lcn2-/--LV-NC-dMCAO3d	47.619	27.1186	34.1463	30.3571	48.3871
Lcn2-/--LV-LCN2(Δ2-20)-dMCAO3d	42.3077	47.7273	34.0426	37.7358	44.186
Lcn2-/--LV-NC-dMCAO7d	60.9756	66.6667	50	41.0714	51.1628
Lcn2-/--LV-LCN2(Δ2-20)-dMCAO7d	63.1579	44	63.4146	49.0196	54.7619
fig. 7F
GFAP+&Galectin3+&dMBP+/DAPI
Lcn2-/--LV-NC-dMCAO3d	6.38298	2.63158	7.14286	0	2.5641
Lcn2-/--LV-LCN2(Δ2-20)-dMCAO3d	13.6364	22.5	13.8889	19.3548	25.5814
Lcn2-/--LV-NC-dMCAO7d	5.26316	3.0303	4.34783	6.25	11.4286
Lcn2-/--LV-LCN2(Δ2-20)-dMCAO7d	37.7778	36.1111	22.2222	26.4706	21.0526
GFAP+&Galectin3+&dMBP-/DAPI
Lcn2-/--LV-NC-dMCAO3d	6.38298	5.26316	2.38095	4.7619	5.12821
Lcn2-/--LV-LCN2(Δ2-20)-dMCAO3d	6.81818	5	13.8889	6.45161	4.65116
Lcn2-/--LV-NC-dMCAO7d	5.26316	9.09091	4.34783	9.375	8.57143
Lcn2-/--LV-LCN2(Δ2-20)-dMCAO7d	4.44444	5.55556	11.1111	5.88235	10.5263
GFAP+&Galectin3+/DAPI
Lcn2-/--LV-NC-dMCAO3d	12.766	7.89474	9.52381	4.7619	7.69231
Lcn2-/--LV-LCN2(Δ2-20)-dMCAO3d	20.4545	27.5	27.7778	25.8065	30.2326
Lcn2-/--LV-NC-dMCAO7d	10.5263	12.1212	8.69565	15.625	20
Lcn2-/--LV-LCN2(Δ2-20)-dMCAO7d	42.2222	41.6667	33.3333	32.3529	31.5789
fig. 7G
number of debris
Lcn2-/--LV-NC-dMCAO3d	0	1	1	3	1	0	2	1	1	0	1	2	4	1	0	0	0	0	1	2	0	1	0	1	1	1	2	0	0	0	1	2	0	3	1	0	1	0	0	0	1	0	0	0	1	1	1	3	1
Lcn2-/--LV-LCN2(Δ2-20)-dMCAO3d	4	3	0	3	0	4	3	2	2	7	4	3	1	4	6	8	9	1	11	6	3	1	1	0	0	2	6	3	5	0	8	3	1	2	0	1	3	6	3	2	3	5	3	1	4	1	2	0	0
Lcn2-/--LV-NC-dMCAO7d	1	1	2	3	0	0	1	1	0	0	0	1	0	1	0	1	3	0	2	5	0	1	0	3	1	1	0	1	0	2	0	0	1	1	2	2	3	1	0	0	0	1	2	1	2	0	0	0	2
Lcn2-/--LV-LCN2(Δ2-20)-dMCAO7d	8	4	2	6	10	3	9	4	2	0	1	0	1	0	1	0	0	5	6	7	4	6	3	2	1	0	1	1	13	5	12	1	1	0	10	0	8	6	2	1	2	3	2	2	4	7	9	10	0
fig. 7I
MBP
Lcn2-/--LV-NC-dMCAO3d	0.903451	0.847266	1.18934	1.07356	0.986376
Lcn2-/--LV-LCN2(Δ2-20)-dMCAO3d	1.02438	0.834028	0.967016	0.909518	0.850905
Lcn2-/--LV-NC-dMCAO7d	1.06244	0.981219	0.894547	0.800213	0.844196
Lcn2-/--LV-LCN2(Δ2-20)-dMCAO7d	0.659604	0.638092	0.683994	0.767387	0.623799
MAG
Lcn2-/--LV-NC-dMCAO3d	1.04144	0.908965	1.06526	0.990775	0.99356
Lcn2-/--LV-LCN2(Δ2-20)-dMCAO3d	1.02912	1.01992	0.876952	0.931725	0.84914
Lcn2-/--LV-NC-dMCAO7d	1.00746	0.85028	0.89009	0.820002	0.928095
Lcn2-/--LV-LCN2(Δ2-20)-dMCAO7d	0.664967	0.811	0.684212	0.748788	0.820572
NF200
Lcn2-/--LV-NC-dMCAO3d	0.968403	1.0578	1.03151	1.08311	0.859177
Lcn2-/--LV-LCN2(Δ2-20)-dMCAO3d	0.980939	1.04202	0.848061	1.095	0.882265
Lcn2-/--LV-NC-dMCAO7d	0.714144	0.716834	0.816374	0.909761	0.744711
Lcn2-/--LV-LCN2(Δ2-20)-dMCAO7d	0.734345	0.70776	0.814377	0.843744	0.745577
[truncated: 26 more columns]

## Sheet: fig.8
fig. 8C
LRP1
sham	1.21628	1.09486	0.809153	1.21413	0.665574
dMCAO	2.42454	2.33676	1.52834	3.03981	1.3931
pLRP1
sham	0.901777	1.04693	0.959233	0.8567	1.23536
dMCAO	3.27478	2.32389	3.99651	3.40798	2.52363
fig. 8H
LRP1
Ctrl	0.965255	0.702837	0.758829	1.23857	1.33451
LPS	3.0063	2.22722	2.48556	2.7206	3.51658
pLRP1
Ctrl	0.900101	1.08141	1.13517	1.01886	0.864467
LPS	2.44553	2.86684	2.38886	2.45076	3.91251

## Sheet: fig.9
fig. 9D
LCN2
LV-NC	0.99664	0.776738	1.00215	0.918286	1.30618
LV-Lrp1-RNAi	1.19149	0.743519	1.21102	0.876797	1.11024
LRP1
LV-NC	0.994634	0.908409	0.934003	1.16863	0.994323
LV-Lrp1-RNAi	0.392529	0.297131	0.289953	0.303509	0.430386
pLRP1
LV-NC	1.08641	0.738875	1.01578	0.918924	1.24001
LV-Lrp1-RNAi	0.383685	0.251116	0.387375	0.303492	0.487945
p38
LV-NC	1.17231	1.02005	0.796418	1.07931	0.931917
LV-Lrp1-RNAi	1.23231	0.889879	0.938527	1.1025	0.859336
pp38
LV-NC	1.5939	0.704646	0.717284	0.8866	1.09757
LV-Lrp1-RNAi	0.50151	0.253305	0.202402	0.31159	0.417218
fig. 9F
GFAP+&LCN2+/DAPI
LV-NC	51.4286	36.3636	47.5	32.6531	47.5
LV-Lrp1-RNAi	41.5584	43.3962	50	32.0513	45.9016
GFAP+&C3d+/DAPI
LV-NC	39.5833	48.8372	30.9091	29.5455	51.1111
LV-Lrp1-RNAi	41.1765	42.5532	44.186	34.375	32.7273
fig. 9H
GFAP+&Galectin3+/DAPI
LV-NC	25.641	48.3871	42.4242	32.5581	40
LV-Lrp1-RNAi	20	13.7931	13.8889	14.7059	13.6364
fig. 9I
GFAP+&Galectin3+&dMBP+/DAPI
LV-NC	20.5128	41.9355	39.3939	20.9302	33.3333
LV-Lrp1-RNAi	17.1429	13.7931	11.1111	5.88235	9.09091
fig. 9J
number of debris
LV-NC	11	4	4	3	3	1	0	1	5	3	2	7	9	3	12	3	4	6	8	3	4	9	5	1	2	0	0	1	6	5	1	2	6	7	2	4	0	0	1	2	13	3	3	6	7	14	3	6	4
LV-Lrp1-RNAi	5	2	1	1	2	4	5	0	0	1	0	1	1	1	1	3	1	0	1	2	1	1	3	4	1	2	1	2	0	0	0	0	0	1	4	2	3	5	4	1	1	0	1	0	1	2	1	6	7
fig. 9N
ELISA
LV-NC	5.78759	6.31523	6.41195	6.16565	7.04892
LV-Lrp1-RNAi	5.1801	5.49628	4.87105	5.30683	4.96886
fig. 9P
Flow Cytometry
LV-NC	42.2	56.7	50.2	48.3	39.7
LV-Lrp1-RNAi	27.9	26.5	34.4	40	37.4
[truncated: 26 more columns]

## Sheet: fig.10
fig. 10B
MBP
LV-NC	0.831454	1.16822	1.26423	0.880334	0.855767
LV-Lrp1-RNAi	1.98677	1.8624	2.40663	2.40541	2.64421
MAG
LV-NC	0.988856	1.20344	1.1258	0.78139	0.900522
LV-Lrp1-RNAi	1.94666	1.80006	1.49183	1.62486	1.70854
NF200
LV-NC	0.959029	1.00236	0.836738	1.09414	1.10773
LV-Lrp1-RNAi	0.804846	1.13091	0.857672	0.895787	0.942189
fig. 10D
MBP	0.68605	1.0608	0.710727	1.40952	1.1329
LV-NC	1.90214	1.73765	1.43577	2.43385	2.46744
LV-Lrp1-RNAi
MAG
LV-NC	1.33631	0.820907	1.15816	0.913621	0.771003
LV-Lrp1-RNAi	3.34718	1.83024	1.62767	1.69808	2.62089
fig. 10F
blackgold
LV-NC	46.433	57.867	62.492	54.633	56.181
LV-Lrp1-RNAi	73.367	67.776	78.929	73.124	80.086
fig. 10H
LV-NC	92.715	145.695	113.938	132.45	39.735	125.653	39.735	135.073	29.617	52.98	71.327	67.537	77.231	39.735	95.511	74.925	95.511	93.657	41.884	52.98	80.566	125.653	52.98	66.225	106.785	105.96	66.225	121.31	94.883	100.208	92.105	78.947	74.432	78.947	93.04	106.082	83.218	37.216	55.824	105.263	76.723	58.844	92.105	88.266	76.723	83.218	54.251	88.266	83.218
LV-Lrp1-RNAi	88.85	100.871	95.511	66.225	88.85	103.447	88.85	106.785	180.152	95.511	96.425	122.113	180.152	124.953	47.756	67.537	93.657	47.756	80.566	95.511	119.939	95.511	88.85	79.47	66.225	93.657	88.85	56.194	133.111	77.231	119.939	113.166	105.96	138.282	105.96	119.939	96.425	95.511	122.113	133.111	106.785	132.45	118.467	106.785	135.073	172.694	133.111	151.017	96.425
fig. 10I
LV-NC	55	57.1429	54.2857	60.5263	46.1538
LV-Lrp1-RNAi	77.4194	80.4598	84.8485	83.3333	74.0741
fig. 10J
axon diameter	1.245	1.312	1.156	0.716	1.102	0.713	1.068	1.766	1.822	0.595	0.74	2.293	1.438	1.074	0.997	1.129	1.654	1.469	2.641	2.171	1.488	1.03	1.11	1.276	0.902	0.703	1.307	1.118	0.736	0.57	0.679	0.919	1.095	1.115	1.037	1.172	1.087	1.073	0.837	0.98	0.582	0.574	0.689	0.869	1.114	1.021	1.22	2.355	1.827
LV-NC	1.894	0.691	1.465	1.606	1.054	1.165	0.574	0.714	1.102	0.954	1.298	1.539	1.472	1.223	1.762	1.679	3.023	0.695	1.027	1.577	1.099	1.181	1.004	1.33	0.901	0.702	1.289	1.246	0.681	1.046	1.048	0.516	0.823	0.751	0.675	0.49	0.917	0.783	1.009	1.033	0.742	0.967	0.808	1.387	1.881	0.871	0.85	0.933	1.37
LV-Lrp1-RNAi
g-ratio
LV-NC	0.870368	0.818266	0.835335	0.729942	0.932736	0.739392	0.930743	0.867325	0.968513	0.848836	0.838381	0.94437	0.903004	0.931104	0.83921	0.882824	0.896466	0.886909	0.969257	0.953464	0.902293	0.803867	0.912859	0.90596	0.808555	0.768373	0.907986	0.821684	0.795017	0.73986	0.786599	0.85338	0.880321	0.875957	0.84786	0.84672	0.867216	0.935132	0.882308	0.823166	0.791357	0.829854	0.789043	0.831156	0.878933	0.859836	0.918328	0.930267	0.916508
LV-Lrp1-RNAi	0.914225	0.77402	0.88465	0.923811	0.855728	0.849191	0.763603	0.769753	0.753605	0.833172	0.870644	0.863043	0.80336	0.830331	0.948581	0.925541	0.941652	0.879177	0.864382	0.891957	0.820837	0.860773	0.849623	0.893253	0.871837	0.789372	0.878844	0.917264	0.718944	0.871331	0.813742	0.695107	0.795231	0.730855	0.761061	0.671345	0.826238	0.803883	0.805122	0.795091	0.7765	0.784966	0.773255	0.866566	0.874418	0.716054	0.761497	0.755445	0.876604
fig. 10K
LV-NC	0.873938	0.85616	0.862627	0.838945	0.892154
LV-Lrp1-RNAi	0.85375	0.791567	0.768718	0.752843	0.781231
[truncated: 86 more columns]

[truncated: 11 more sheets: supplementary fig.1, supplementary fig.2, supplementary fig.3, supplementary fig.4, supplementary fig.6, supplementary fig.7, supplementary fig.8, supplementary fig.9, supplementary fig.10, supplementary fig.11, supplementary fig.12]
